# Supplementary material for: Health sector readiness for the prevention and control of non-communicable diseases: A multi-method qualitative assessment in Nepal
Source: PLoS One. 2022 Sep 30;17(9):e0272361. doi: 10.1371/journal.pone.0272361 (PMC9524672; doi:10.1371/journal.pone.0272361)
Supplement: S1 Dataset — (XLSX) [file pone.0272361.s001.xlsx]

## Sheet: FGD Codes
	SN	FGD Questions	Codes from FGD 1 (Melamchi PHC) Rural Mountain	Codes from FGD 2 (Sishuwa Hospital) Urban Hill	Codes from FGD 3 (Ratna Nagar Hospital) Urban Terai	Codes from FGD 4 (Municiapl Health Coordinators) Rural Hill and Terai	Codes from FGD 5 (HP incharges)Urban Hill	Codes from FGD 6(Saradanagar HP) Urban Terai	Codes from FGD 7(Dailekh Hospital)Urban Mountain	Codes from FGD 8 (LatiKoili HP) Rural Hill
	1	Most common Morbid Conditions at this HF (Exploring the Idea)	Past Trend: "infectious " "Febrile illness" "Seasonal Variation" “Changed disease Pattern” Common NCDs: "Hypertension" "Diabetes" "Asthma" "Injury"	“Among Top 5: NCDs are 3” #NCDs>CDs #Common NCDs:DM,HTN,Asthma #Problem of every household	#High Burden of NCDs #Common NCDs: HTN, DM, CKD, Hypothyroidism #Problem of every household	#Changed disease pattern #Primary Health facility-Poor Diagnostic capacity #Common NCDs: DM,HTN,COPD,CKD,Mental Illness	#Changed Diseases Pattern #Ethnic practice #No variation in urban rural #Undiagnosed cases #Raised burden of NCDs #Infectious disease high in hill #Common NCDs #Diagnostic facility less in HP/PHCC #Problem of every household	#Seasonal variation #Diseases Pattern #CD>NCDs #Common NCDs: HTN, DM, CVD, Thyroid, Arthritis #Less confidence on HP Services #Refill of drugs #Laboratory but limited services #Problem of every household	#Tip of iceberg #Top 5 diseases: Injury, Trauma, RTA,APD, Diarrhea #Top 5-10 Diseases: NCDs #Every family- at least one NCD	#Common NCDs-HTN, COPD #Seasonal increment #Every family-1 NCDs patient
	2	Causes/Risk Factors for NCDs (Perception/Understanding)	Life style “ "Stress"" "Indoor air pollution" “Heredity" " Physically Inactive" “Wealth effect” "Smoking" "Alcohol Use" “ Ethnic practice" “Unhealthy diet”	#Physical inactivity #Unhealthy food #Smoking/Alcohol use	#Changed life style #Sedentary life #Social Process/Problem of city migration #Smoking/alcohol use #Old age-Physically inactive	#Changed life style #Less physical activity #Unhealthy foods/Feeding habits #outdoor games replaced by Mobile #Tobacco and Alcohol Use #Use of pesticides in agriculture	#Urban-More Risk Factors #Unhealthy food habits #Smoking/Alcohol #Pesticides, #Stress, #Air pollution	#Heredity #Unhealthy feeding habits #Physically inactive #Environmental factor #Changed social context	#Lack of screening #Less physical exercise #Unhealthy food #aging population #heredity #solid fuel/indoor pollution #stress #alcohol and smoking	#Identified Risk factors #unhealthy food, less exercise, passive life, alcohol, smoking, #hereditary
	3	Relationship between age and on Cause/Risk factors of Common Morbid Condition (Perception/Understanding)	>30 yrs cut off age "Diabetes and Hypertension in 30-40 yrs" " "Age- not as risk factor" "Growing age-exposure to unhealthy foods" "old age-less physical activity" "Unhealthy eating habits" "Age related-No" "old aged diseases-Yes"	#Age-Not the risk factor #Increased age-increased risk #Age effects on behavior #Stress-Risk factor #Hereditary-risk factor #Obesity-risk factor	#Age-Not lonely risk #Healthy aging-Possible #Cumulative effects of risk factors on growing age	#NCDs in Younger age #Age shifting #stress-Risk factors #Growing age-Increased exposure #Physically active-Healthy old aged	#Age not risk factor #Age Sift towards younger age #Health awareness- increased #Growing age-Increased exposure to risks	#NCDs among Elders though they are active #Genetic factor-strong effect #NCDs in Younger Age	#NCDs in younger age #Age shift: 40 yrs to 20-25 yrs #Pesticides in agriculture-cause of NCDs #younger age #Thyroid problem- Hermone used vegetables #Age related diseases-No	#NCDs-old aged diseases-No #NCDs in Young age #Healthy life style-healthy aging
	4	Available Heath Services (targeting NCDs/risk facttors)	"Curative services” “Medicine Refill” “Diagnostic services”	#Curative services #Free basic drugs #Diagnostic Services-User fee #Municipal supply not sufficient #service ranked 70%	#Curative services #Diagnostic services #Health insurance-good coverage #Social security #Services-beyond the capacity #Service rank-70%	#No NCDs targeted services #PEN program-Poor implementation #Private Sectors #Budget from Local level-Drug Purchase #service Gap-Service rank 20% only	#DM and HTN targeted services #Home visit for screening #FCHV mobilized for Screening #NCD service rank20-30%	#NCDs in Routine Health services-Curative focused #Basic Lab services #Basic Drugs –Free #Refilling of Prescription #Service ranking for NCDs-20%	#Lab services #Doctors service-24 hour #Free treatment for selected group #Health insurance services #Basic drugs for NCDs #Media engagement #Service Rating: 70% #Drug refill	#Basic drugs-free #Basic lab test-paid #PEN effective #User fee #Service score-50%
	5	Health Workers(HWr) to provide NCDs related services	“Low professional confidence”“Lack of Trained HWr” “No designated HWr” “NCD targeted services-No” “High Work load” Team Work”	#Curriculum update #No designated HWr. #Partnership with NGO #Vacant positions #Retention of Health worker #Poor motivation	#Staffs-fulfilled #Competent Doctors #Poor skills among HA #Retention of Trained Doctor	#Paramedics-Job Description #Treatment protocol for Uniformity #Poor confidence among Hwr #Training to Hwr #Revision of EDL #Retention of Trained HWr #Designated HWr for NCDs	#Diagnostic services poor in HP #Poor knowledge and skills among HWr #Need of Training #No Designated HWr	#Poor Confidence #Access to Specialist #No designated HWr #Revision of JD #Awareness service-Well	#Poor confidence among HWr #Need of PEN Training #No designated HWr #Doctors retention good #Local born HWr #Unhealthy behavior of health workers	#Confidence of HWr-70% #Refresher and monitoring of PEN service #Vacant positions
	6	Health Budget/Financial Resources	“No NCDs Specific Services” “Screening Camp” "Coordination with better center” "No specific Budget" "Minimum Use fee" "Operating budget-Lack" “Safety net mechanism”	#Health insurance-Good impact #User fee #Social security mechanism	#Own income-Sustained #Income generating for Municipality #No budget for NCDs	#HP/PHCC-Few drugs #Provincial Priority for NCDs #Less budget for Health in local level #Spent for drug purchase/staff salary #scanty budget for minor activities #Budget on Curative activities #Safety net mechanism-Travel support #Insurance coverage –Poor #Demand-Supply Gap in Budget	#No NCDs Budget #Health Promotion center well functional #Home visits for Senior citizen #Lab service at HP-Cheaper	#Subsidized Lab service #No budget for HFs #User fee	#Insufficient budget #User fee-means to sustain	#Municipal budget-no #Users fee-just to sustain
	7	Health Logistics(Drugs, Equipments, Instruments, Infrastructures,Reagents etc)	“Good infrastructure” “No NCDs specific items” “Sufficient reagents and drugs” “Purchased By Municipality”	#Procurement by HFOMC #Self-sustained #No IEC materials #Equipments: Sufficient Quantity #Maintenances issue #NCDs services via routine Health services	#Lab Service-Quality #Quantity-Sufficient, #Quality-Issue #Instruments-Sufficient #IEC Materials-insufficient #Procurement process	#Quantity-Sufficient, #Quality-Doubt #Poor trust on Government supplied Drugs #Insurance coverage-Good service	#Insufficient quantity of Drugs #Brand name prescribing #Basic Equipment- available #Revision of EDL	#Drugs supplied from Municipality-Less #Procurement- Municipality #IEC Material-Less #Basic Equipment-Sufficient	#Lab logistics from province –good quality #Hospital purchase-delay supply #Basic equipment-insufficient	#Municipal supply-less quantity and irregular #Supply don’t match demand #Lab logistics-insufficient in quantity and continuity
	8	Mechanism of Recording and reportings/Surveillance for NCDs and risk factors	“Routine Surveillance” "No Surveillance for NCDs/Risk Factors” “Monitoring/Feedback-Lack” “Evidence not used in decision” “Under reporting” “Poor Data quality”	#Routine reporting-HMIS #NCDs surveillance-No #Monitoring /feedback-No #No use of Evidence	#Routine Reporting #Regular of records-No #Incomplete morbidity records	#Routine reporting-HMIS #Monthly review at Municipality #Morbidity Report #Use of records for Estimate of Drug required	#Routine Reporting-HMIS #Monthly review but no discussion on NCDs	#NCDs -No Surveillance, #Only morbidity reporting at HMIS #Monthly review at Municipality-Not focused on NCDs #Review mechanism-Less effective	#Routine surveillance #No surveillance specific for NCDs #Designated HWr for medical record	#Routine surveillance #Review meeting not effective #Separate report for PEN services in use #Morbidity data not used for logistics estimation #No drug to dispense: no follow up
	9	Governance, Leadership and Stewardship for NCds prevention and controll activities	“Program by Province Government” “Less priority for health sector” Free basic Health: Federal Policy “Curative service oriented” “Risk factors-Ignored”	#Social security #Less priority for Health(5/10) #District health system-Good #Financial support by Local Government	#Low priority by Municipality #Provincial Government –a bit priority	#Less priority for Health sector #Negative Perception #Curative service-priority	#Health sector-Low budget at Local level #Health budget-Salary and Drugs purchase #No use of records for Planning #Health sector-Least priority	#Less priority for Health #Most of the Health Budget-Salary, Drugs #No Preventive and promotive interventions #Public health interventions not effective under local level	#priority for old aged people #budget for PEN training #poor implementation of policy #destroyed health structure	#Local government-good cooperation #Local leaders-less sensitive to NCDs #Less priority for health sector
	10	Efforts that can be implementated for prevention and controll of NCDs/Risk factors	“Mental illness as NCDs “ “Improve referral” "Home visit by HWr" "Training to HWr" "FCHV engagement" "NCDs Screening" "Treatment protocol"	#Lab service improvement #Health workers capacity #NCDs Screening	#Community screening for NCDs/Risk factors #Trained HWr/Specialist Doctors- Increase number #School awareness	#Political sensitization #Reform in budget process #Treatment protocol and Training #Dedicated big structure for NCDs at each governance level #Community level awareness activity #Mass Screening #Health Promotion Activities #Local leaders sensitization	#Community focused services #NCDs care in Primary health care #NCDs services in Basic Health Service	#Trained HWr #NCDs services-Free from HP/PHCC	#Community based screening #HWr capacity building #NCDs drugs accessible-free #Local government-sensitization #Health promotion through yoga and School #Multi sectoral engagement #High level commitme	#Free drugs #Free lab service #All service free/Health insurance #NCDs specific program
	11	Impact of COVID-19 Pandemic among NCDs Patients					#Access to services #Loss to follow up-Complicated #Interrupted treatment #Increased cost of care #Neglected Care #Supply chain- disturbed	#Fear of COVID infection #Loss to follow up, Irregular medication #Service interruption #Cost of care-Raised	#Limited access to hospital #Poor compliance #Severe complication	#Loss of follow up #Complicated cases-high #Less patients in HP #Less income of HP

## Sheet: IDI Codes
	SN	IDI Questions	Program manager (Municipal Health Coordinator)Bagmati. LOCAL 1	Policy Makers(Health Division Chief at MOSD), Bagmati. PROVINCIAL 2	Program Managers (Chief, Provincial Health Training Center/Provincial Logistic Center) , Gandaki PROVINCIAL 3	Policy Makers (Chief, Policy Section. PPMD), MoHP FEDERAL 4	Program Managers (Health Office Chitwan), Bagmati PROVINCIAL 5	Program manager(Health Promotion Section Chief, Bharatpur Metro), Bagmati LOCAL 6	Service Providers(Medical Superintendent, Municipal Hospital, Gaidakot), Gandaki LOCAL 7	Program Manage (Health Office Chief, Surkhet), Karnali PROVINCIAL 8	Policy Maker(Provincial Health Director) Karnali PROVINCIAL 9	Program Manager(Municipal CEO Surkhet), Karnali LOCAL 10	Service Provider(Medical officer, Latikoili HP), Karnali LOCAL 11
	1	“Disease Pattern / Disease Burden” in Nepal	#increasing trend of NCDs #Common NCDs-Cancer, Kidney fail, COPD (Cancer is top) #Unaware about study reports	#NCDs burden high #Common NCDs-Heart Disease, DM, Cancer, COPD, HTN (Heart Disease is top) #Hypertension is higher-Salt and Alcohol consumption high	#Growing burden of NCDs #Common NCDs: DM, Cancer, COPD, HTN, Obesity, Endocrine Diseases #No province level study on NCDs	#shift in disease pattern #emerging health problems: mental illness, RTA, Disaster, climate related diseases #Triple burden: CD, NCDs and MCH problems #No robust estimation, hospital based infos…. #Common NCDs-CVD, Cancer, COPD	#Increasing pattern of NCDs #Common NCDs: Heart diseases, Cancer, Kidney diseases #NCDs survey by ward office #Hospital record of Cancer	#Growing burden of NCDs #Common NCDs-HTN, DM, Heart Diseases, Kidney Disease, Cancer #Local level survey: NCDs Higher	#Increased burden of NCDs #Common NCDs-DM,HTN, Hypothyroidism #Among top 10 Morbidity, 5 are NCDs #No records at local level	#Dual burden of CDs/NCDs #Common NCDs: RTA, HTN, DM, Suicide/Mental Illness, Cancer, CoPD #No studies for NCDs at Province level	#Changed disease pattern #Common NCDs-COPD, HTN, CHD, Malignancy #Top NCDs: COPD, CHD, RTA, Fall Injury, HTN,DM in urban	#Transition from acute to chronic diseases #Common NCDs-Cancer, DM, RTA, Injuries	#Changed diseases trends 50% NCDs #Common NCDs-DM, HTN, Asthma #Ranking-1st HTN,2nd DM
	2	Risk factors for non-communicable diseases in Nepal	#Unhealthy food, #Physical inactivity #Lifestyle/Stress #Smoking #Ethnic groups-smoking high	#Life style #Physical inactivity #Smoking, alcoholism Junk food/trans fat	#Lack of physical exercise #Unhealthy behavior Unhealthy foods #Excess use of chemicals/medicine #Stress/Different types	#Poor control of DM and HTN #Delayed diagnosis #Misconception about drug therapy #belief on traditional therapy-Social Behaviors	#Life style change Physical inactivity #Unhealthy food habits #Broken social relations; stress #Tobacco use and #Alcohol consumption: increased dramatically	#Physical inactivity Unhealthy food Tobacco Air pollution	#Physical Inactivity #Unhealthy food #Alcohol	#Salt intake #Social determinants: #Illiteracy, unemployment, poverty #Behavior: Tobacco, alcohol use	#Urbanization #Unhealthy lifestyles, Physical inactivity Smoking, alcoholism	#Changed life style-Physical inactivity #Mobile game; replacing outdoor games #Unhealthy food #Alcohol use #Environmental risks factors for RTA	#Physical inactivity #Stress/changed life style #Unhealthy foods #Alcohol/Smoking
	3	Age and NCDs/Risk factors	#NCDs-mid age/Old age #Risk factors-All age #Age-Risk factor of NCDs Risk increases with age	#Heart Disease-high among aged #Other NCDs-among adults #Aged population-less tolerance of symptoms, overt diseases # Age is not risk factor Risk increase with age Adult/ young-Negligence Seek help after complication	#NCDs in Younger age #Age itself is not risk, growing age increase risk #How much age contributes on NCDs: new area of study? #Physically active elders-Healthy #Passive youngers-NCDs	#Age is not risk factor #Old age-weak metabolism #Stroke, HTN-in Young age #Compared to elders, young people are more vulnerable to NCDs #Physical inactivity as risk factor	#Tobacco/alcohol use-higher among #Adolescents #Young generation-unhealthy foods #Age shift towards 30 years #Diagnostic facility #Age not the risk factor #Growing age-cumulative effects of other risk factors	#Healthy habits-NCDs free old age #Other risk factors important than Age	#4o yrs cut off age for DM/HTN #Stroke/CKD-Complication	#Age shift of NCDs-30 yrs #NCDs complications in old age #Aging risk factors with other factors #Age-no risk factor #Aging-cumulative effects of other risks	#Most of the risk factors-start in early and middle age #NCDs starts-30 yrs, age shift #age shift for NCDs among health workers	#Cancer in young age #Growing age-cumulative risk #Old age-physical inactivity #Age-no risk factor	#Healthy old aged possible by physically active behaviors #Increased age -metabolic change but healthy behavior can prevent NCDs
	4	Policy, rules, and institutional structure targeting NCDs /Risk Factors	#Tobacco control rule formulated but no Implementation #Community based campaign #Unaware about best buy interventions #Unaware about the NCDs Target	#Policy is there but poorly implemented #Mental illness-neglected NCDs #Hospital centric services only #Financial and physical Access to NCDs services. #NCDs –Poverty vicious cycle	#NCDs-now issue of discussion among policy makers #NCDs not covered in provincial policy #Though no policy, hospital and community services implemented #Tobacco control initiative Indoor air pollution control #Awareness for no use of insecticides	#Promotive activities #Restrictive activities(e.g. taxation) #Active organizational structures #Proposed big structure for NCDs	#No NCDs targeted program #PEN services implemented #Lab network-early diagnosis/Screening #Stadium; sports promotion #Construction for Health promotion	#Urban health promotion center #Tobacco control activities #Discourage plastic burning	#No policy at Local and province level	#Province health policy- NCD mentioned #Federal program- priority on NCDs #PEN impln-district cover #Province budget priority-#Infectious ds, RTA, Disaster, Epidemic #Province Health budget- focused on curative service #Now attention to promotive and preventive services #NCDs service ranking-30-40%	#Priority in Federal #Policy #Poor implementation of Provincial policy #Few programs-screening, awareness #Municipal gov-no Specific for NCDs #Province level policy makers-needs to be more sensitized #Policy priority-30%	#No NCDs targeted services #General health awareness activity #Focal person, NCDs Unit- needed #Health promoting Local Development #Policy formed-poor implementation #Law formed-poor implementation	#PEN package implemented #Follow up for drop out patients #Service ranking-40% by municipality #Drug supply-insufficient
	5	efforts and achievements to meet the Non-Communicable Disease/risk factors related targets	#No NCDs specific health services at Municipal level #Community level –screening #Tobacco control-community level	#Curative service improvement in district level hospitals #Community screening for NCDs as per proposal of Municipal level	#Provincial periodic plan contains NCDs	#SDG targets includes the NCDs risk factors target #Consideration of SDG targets while annual program design #Overall health related targets monitoring lacking	#No NCDs specific Targets #No NCDs specific Programs	#No NCDs targets #No NCDs targeted programs #Urban health promotion, Tobacco control, Plastic burn discourage #Screening for DM-40 Yrs. #Efforts rating-30%	#No ides about Targets	#No idea on targets	#No targets at Province level	#No efforts by local level	#PEN Package
	6	Health services targeting Non-Communicable Disease/risk factors	#No NCDs specific health services at Municipal level #Community level –screening #Tobacco control-community level	#Provincial level periodic plan aligned with SDGs	#Curative Services in district level #Dialysis in 5 district hospitals #Screening services	#Twice a year general health check up for >40 years #Door to door services for >70 yrs in selected local level #PEN implementation district level #Health Promotion activities #Lack of budget –implemented only in 210 local level	#Existing activities: insufficient #School Nurse program for Health promotion-good initiative	#NCDs drugs- sufficient #Lab services in HP #Quality lab services #Poor quality of Drugs, Due to low price purchase	#No NCDs centric services #Existing service ranking-20-30 %	#Screening test for cancer #Cash support for transport/referral #Mental health priority-training and Drugs #Medicine-Inadequate #User fee-for lab service	#NO-NCDS targeted service #Only as a part of basic health services #Health insurance-benefit to NCDs prevention and control #Poor competencies among municipal health coordinators #Municipal effort-buying drugs	#Lab services #Free drugs #Satisfied for basic service #Less satisfaction of province hospital	#Lab service but user fee #Basic drugs free-but insufficient #Service ranking at HP-70%
	7	Health Logistics for NCDs	#Lab reagents-sufficient #Drugs sufficient quantity and Quality #Private prescription-Drugs refill from #Public instituions-10% available of NCDs drugs #For DM 50% drugs available	#Modern Lab Equipment #Drugs- Quantity less #Private Prescription-No match with Drugs in HPs #Free drugs: Metformin, Amlodipine #Lab reagents purchase by HFs	#Medicine is not enough, not regular #Insurance service not in all HFs #Lab modernized #Hospital initiative to repair the medical equipment	#Focused on lab and drugs Quantity –sufficient #Local level-poor resource management/Planning #Quality of logistics-Questionable #Attitude of decision makers #Interest of purchase	#Inadequate Quantity of NCDs drugs #Sufficient equipment #For Lab establishment-Municipal Investment Health office - no role for logistic supply #Quality-Poor(need to purchase the low priced goods)	#Drugs-sufficient	#Drug Quantity-sufficient #Lab reagent-sufficient #Quality of logistics-questionable	#Equipment-sent once-expired #No regular supply #NCDs drugs to be supply by Federal government –not enough	#Sufficient logistics in Municipal and District level #Health logistics: MSS Score #Over stocked medicines/Lack of evidence based decisions	#Sufficient logistics #Purchased plenty	#General health logistics-insufficient #Drug supply not regular #Lab logistics- by HFOMC-Sufficient
	8	situation of health workers to respond to the increasing burden of NCDs / Risk Factors	#Vacant Position>50% #HWr. skills-poor in clinical aspects #Pre- service curriculum, less contents on NCDs #Poor knowledge among Local leaders #Retention of Trained workers	#Training opportunities to HWr #No use of skills by Trained HWr #Less confidence among HWr at HP/PHC #No Treatment protocol for NCDs #Need to include NCDs in Pre service training Curriculum	#Inadequate no of HWr #Creation of new positions #Training one time but no post training monitoring #Lab logistics expires without use in HP/Hospitals #Screening service, coordination with medical college	Health workers skill-poor #HWr-Sense of serving to earning #Brain drain #Non-financial Retention strategy #Number of HWR increased but quality questions #Quality of medical school #Utility of trainings, post training monitoring/follow up #Counseling by specialist #Time wastage of policy makers	#Gap in knowledge/skills #Retention of Trained HWrs #Lack of trust in Government HFs #HPs-Refill of drugs #Needs to revise the Pre-service curriculum	#Clinical skills-good #Trained staffs-not retained #Counseling skills-lacking	#Clinical skill among Hwr-unsatisfactory #Policy makers-less sensitive to health #Health sector-less priority #Need for Curriculum revision	#screening services at HFs #screening at Community level #school education about NCDs	#Knowledge among HWr-Sufficient #Need of refresh among older HWr. #Curriculum of pre-service education: needs to revise	#Good Knowledge of HWr. #Retention of competent HWr. #Health coordinators-less competent	#Basic Knowledge is good #PEN trained HWr-Skilled #Service by Non trained HWr-Poor
	9	the existing record system on non-communicable diseases help in designing NCD-related programs	#No-NCDs specific recording/Reporting #HMIS-Not enough records #No use of records for decision making	#HMIS includes only HTN and DM #No review on NCDs data #Budget not based on Disease Burden #Investment on Drugs and Lab #Consumers choice-Private sector #Less trust on Public HFs/Primary care center	#No NCDs targeted Recording #No budgets based on records #Non specific programs	#Publication of annual report #No use of available data for decision making #Recording and reporting is not robust #No uniformity of records in Hospitals	#NCDs specific records-no #Hospital Data-ICD codes-Under reporting	#Poor quality records #HMIS monthly review-not focused on NCDs #Decision Making-use of data	#NCDs specific Record-no #No review of NCDs morbidity at Municipality	#PEN reporting-Vertical, not effective #Need of HMIS revision #No data use-for decision #Duplicate procurement of drugs-Federal and Local level #Issue of overstock of one drug, under supply of other drugs	#All HFs- Implemented PEN services #Separate report for NCDs/PEN services #Poor use of separate NCDs Report	#Use of records for Procurement decision #Monthly monitoring- functional	#Specified HWr for NCDs report #Dedicated report for NCDs #Regular report via DHIS-II #Preparing NCDs report-double burden of reporting
	10	resources are allocated for NCD prevention and control. the status of expenditure of the allocated budget	#No NCDs specific Budget #Social security mechanism 8 Targeted diseases #Fund is not sufficient	#Health budget is less than WHO recommendation #Policy is there but poor implementation #COVID raised the priority of Health sector #NCDs not included in Insurance #Mental Illness-Neglected Equity issue on service access #Health-5th Priority NCDs less priority within health sector	#Health sector less priority #No evidence based decisions #NCDs-neglected within Health sector	#Poor evidence-poor policy-poor budget #Budget bargaining by minister-Good #Interest group role-health budget low priority	#Health sector-less budget in Local and Province level #Provincial efforts-NCDs focused #Municipality-low priority for preventive and promotive activities	#Health sector budget-10% #NCDs budget-10% of health budget #Health Division-led by non- health person (Metropolitan organogram-design defect)	#Municipal budget to hospital-sufficient #Proper use of budget	#Budget-not enough #Budget focus-Hospital(treatment)services #No budget for preventive, promotive activities	Low level of awareness among policy makers #Increasing trend of health budget volume #Budget volume not bad but consumption is poor #Big Budget from Federal gov, Health budget high proportion at MoSD #Budget for screening services-by province government #Expansion of diagnostics services in all district hospitals	#Health budget-insufficient #Municipal health budget-less #Politicians-priority for construction work/ not for health #Enough money for drug purchase	#HP No budget, Municipality has budget #Local(ward) level budget for Lab services #Budget-not sufficient
	11	Non-Communicable Diseases targeted policies, rules, and programs on development. The role of leadership, policymakers, and program managers	#Health on lowest priority #NCDs focused budget-No #Declining trend of health Budget #Monthly Progress review but not discussed on NCDs		#Adequate budget to fulfill the demands of Health logistics #Purchase of >70 types of drugs to treatment NCDs	#Health budget-less than 10% #Budget consumption-low #Budget focused on physical targets-not on cost effectiveness	#Overall-Health low priority #Health sectors budget-priority for hospitals, lab test, drugs #Less priority for Preventive and Promotive activities	Low priority of health sector Health spending-Waste Health priority:60-70%	#Federal Program-NCDs is prioritize #Municipal budget-non productive #Health least priority	#Policy makers-knowledge good #Budget practice-low priority	#Health sector-less priority #Development sector-high priority #No evidence base decisions	Initial budget-sufficient, later on trimmed by municipal council Politicians need to be sensitized on NCDs issues Province priority on NCDs-40% Municipal Priority on NCDs-20%	#NCD budget is Less #Provincial Priority for NCDs within health sector-40%
	12	programs done by the government for the prevention and control of non-communicable diseases. Any suggestions	#screening services at HFs #screening at Community level #school education about NCDs	#Preventive interventions #NCDs services-include in Insurance #Community interventions	#Health promotion intervention #Service expansion at local level #Referral linkage #Leading institution at federal level	#Community level health promotion activities #Screening for risk factors #Multisectoral engagement for advanced curative services	#Preventive and #Promotive services #Multi-sectoral approach #Implementation of PEN #Priority for NCDs-#Local, Provincial and Federal Budget	#Robust data system #Cycle city #Community screening program #Metropolitan health division led by senior officials #Strong law for NCDs control	#Lifestyle change interventions #Public awareness for health promotion	#Expand PEN services #Behavior change-community level #Community screening #Lifestyle change intervention	#Community based screening for NCDs #Resource spent on drugs and HWr by municipal government-wastage #Needs to redirect the resources use	#Health promoting- local developments #Awareness activities Community mobilization	#Community awareness activities #Promoting healthy behaviors #Trained HWr, expansion of lab services, ensure drugs availability #Health promoting development activities eg park, play ground footpaths etc
	13	COVID-19 Pandemic effect- ncds									#Disrupted regular services #Postponed-Dialysis, Chemo, Radio, OT services #Disability/ Deaths due to complication	#Availability of services 24x7 #No travel restriction for patients #Service utilization-low	#HP closed for 15 days #All HWr get infection #Loss of follow up Irregular drug #Utilization rate dropped 50%

## Sheet: Summary contents_Policy review
	Document No	Type of Document	Assessment criteria
			Key Findings
	1	Constitution-2072	Right to free basic health services,
			No one shall be deprived of emergency health services.
			Equal access to health services.
			Right to live in a clean and healthy environment.
	2	Health Policy-2076	Environmental pollutions(air pollution, water pollution, sound pollution, food pollution etc) has been realised as cause of Cancer and other chronic diseases
			Need of cooperation and coordination among multiple sectors has been identified to controll and regulate the environmental factors
			To assess,monitor and regulate the health effects of agricultural products, food products and other consumer goods, there is a need ofestablishment of 'Quality Control Mechanism'
			For the prevention and control of NCDs,Individuals, families, societies and stakeholders-'An integrated health system will be developed and expanded'
			Development and Expansion of Healthy lifestyle promotion activities through all tiers of health facilities
			Enhanced multisectoral coordination with Agricultural, Environmental, Food safety, Education sectors for health promotion
			Through the multisectoral coordination , "Standards for the safe work place" will be developed and implemented for the prevention of occupational rsik and hazards
			Development of appropritae methods for prevention and treatment of Gentic Diseases
			Controll and regulation of harmful use of chemicals during production, processing storage and sales of food products, Discouragign the sales and consumption of Readymade/Junk Foods.
			Discouraging the use of alcohol and other addictive substances, Effective mechanism for controll and regulation of sales,distribution and consumption of Tobacco products-Through Multisectoral Engagement
			Public Health promotion as well as structural arrangement for the prevention of RTA
			Coordination and advocacy with the stakeholders for the implementaion of Cycle lane, public Parks etc for healthy lifestyle(to minimise the harmful public health effects of development activities and pollution).
	3	Public Health Service Act-2076	Right to have free basic health services targeting the NCDs, Mental Illness, Edely citivens health and health promotion services).
			Minimum quality standards for production, storage, distribution , sales and consumption of Consumable goods e.g.food, meat, water etc
			Public health friendly residence, Public transport and road infra structure
			Public health standards to be followed while design/ development of residence area
			Construction of roads and infrastructures-Focus on preventing the RTA, and promoting health e.g.foot path, bicycle lanes,
			Public Health Impact Assessment for every Industry establishment and Urbanization activity
			Banning the advertisement of health harming products e.g. tobacco, alcohol,cigarette
	4	15th Plan Approach Paper	Situation Analysis: Lack of quality and uniformity in health services,lack of HRH who are services oriented and accountable towards public health oriented services, lack of modern equipments and specialist in Government run hospitals, Prevailing NCDs, Malnutrition, RTA and diasters. Increased burden of NCDs and Mental health poblems due to globalization and changed life style, Low outcome of Heal…
			Objectives: Promotion of Healthy Lifestyles through multisectoral approach, Increased access and utilization of health services to the People, Private sectors engagement towards design of service oriented health services
			Strategy: Addoption of integrated mechanism of Community health system for controll of NCDs
			Natioanl level authority for the effective implementation of prevention, treatment and controll measures of NCDs and Chronic health problems
			Health in all sectoral policy-Multisectoral approach
			Controll and regulation of Tobacco products, alcohol, chemical substances, insecticides and other non edible foods items distribution and consumption
			Discouraging and controll of the advertisement of Public health harming substances e.g. tobacco, alcohol, junk foods
			Healthy Kitchen-Healthy Food as a means of "My health-My Responsibility"
			Advocacy and coordination with stakeholders-For promotion of healthy environment and Active life style- Cycle lane, Kitchen garden in each home,Public Park,Gym Hall, Yog Hall
			Expected Outcome:Life expectancy of 72 Years with Healthy, Competent and Active life
	5	14th Periodic Plan Plan	Preventive, promotive and Curative services targeting the CDs and NCDs
			Discouraging the advertiment of Processed food/junk foods
			Banning the Market promotion and advertisement of food products having harmful effects on public health
			Improvements in the service delivery-Prevention and treatment of NCDs,
			Improvements in the service delivery-Geriatric Health Promotion
			Improvements in the service delivery-Free treatment for poor citizens for 9 Hardship diseases(Cancer, Stroke, Spinal Injury, Kidney Diseases etc)
			Improvements in the service delivery-Free Dialysis service for all citizens
	6	13th Periodic Plan	Among 32 Action points(sub strategy) of Health sectors, Only One Action Point has mentioned about it. Awareness and counselling services about-Smoking, Alcoholism,Substances abuse,heart diseases, kidney diseases,meantal health problems and other NCDs
	7	Health Sector Strategy 2015-2021	Triple burden of Diseases-Growing prevalence of NCDs, GBD study highlights-NCDs accounts for 44% of deaths, 80% of OPD visists, 39% DALYs lost
			Major NCDs in Nepal: CVD,DM,CANCER,CRD,Oral Diseases, Mental disorders
			Rising health care cost, higher out of pocket expenditure(55% in 2008/9)
			Major NCDs risk factors are: Tobacco Use, Alcohol Consumption, Low fruit and veg consumption, physical inactivity, obesity, overweight, air pollution
			Mental health-A neglected area-10 years armed conflict, prolong political instability, youth migration-abroad,ageing of population,poverty and unplanned urbanization are the risk factors for mental disorder
			DALYs due to NCDs-4366745 in2013( targets:3948071 in 2017, 3563263 in 2020)
			Outcome 7: Health is influenced by beyond health sectors factors e.g. life style, behavior, environment, social security, macro economics, etc
			MoHP is committed to achieve the health outcome through multisectoral collaborations
			Locally approprtiate and Innovative BCC/IEC approaches will be strengthened targeting the alcohol consumption, tobacco use and obesity to address the increasing trend of NCDs
			School Health Program-Health promotion, nutrition, sports
			Promotion of healthy lifestyle and healthy behaviors through health facilities, community health workers,mothers group, forestry users group etc.
			Development and implementation of Urban health interventions in collaboration with municipalities, recruitment of community health inspectors
	8	Nepal Health Setor Strategy Implementation Plan (NHSP-IP)	Envisioned the establishement of PHC RD; a designated division for Basic health serivces and Prevention of NCDs-under DoHS
			Major role of PHCRD-Design and Implementation of PEN Package training
			design and implementation of Standerd Treatment protocols
			Periodic update of free essential drug list- inclusion of NCDs Drugs
			Estimation of Drugs quantity based on morbidity data of NCDs and budget allocation accordingly
			NCDs Screeing camps - in hard to reach community
			Design and use of unified referal guidelines
			Financial Supprot for treatment and referral of NCDs for impoverished patients
			Design and use of Recording and reporting tools of NCDS/HMIS tools
			Conduct surveillance of NCDs, Periodic review of NCDs program performance
	8	National Development program 2076/77	Total Budget for Health Sector-4267.09 Corore(Operating-3449.08 corore,Capital-818.01 corore)
			(BPKMCH) Achievements:Availability of affordable and quality cancer treatment service in Nepal, Free treatment service for elderly and helpless people
			Proposed activities: Cancer Awareness activities about cancer prevention, Training to health workers about early cancer diagnosis, Free treatment service for Below 15 yrs child(specified service only) and >70 years elders
			(MMCVTC)Achievement: Availability of affordable and standard treatment services at minimum cost for heart patients, Free treatment for poor patients
			Treatment Protocol for Treatment of Heart diseases, Electronic Medical Record system
			(SGHC)Achievement:Availability of affordable and quality treatment services at minimum cost for heart patients
			Free Health Camp for screenig of Heart diseases, Multisectoral coordination for the prevention, control and standard treatment of Heart Diseases
			Expansion of Hospital at Province level (Province 2 service started)
			(TUTH with SWMCC)-Free investigation(? Screening) breast cancer and cervical cancer
			(Health Tax Fund)-Awareness program about harmful effects of smoking Control and regulating activities targeting to reduce the consumption of tobacco, alcohols, chemicals,insecticides and non eddible foods
			Multisectoral coordination for implementation of "Health in All policy"
			(Social security Division)Training to health workers about Geriatric care
			(NHEICC)-Awareness activities targeting the NCDs prevention and controll, Awarenss activities for prevention of Environmental pollution, MTOT for Health worekrs about Tobacco Cessation, Health Promoting School
			Multisectoral strategic plan for tobacco controll-draft prepared, Documentry on NCDs Prevention entitled-JIVAN CHAKRA broadcasted nationwide via radio and Television
			(DOA)-Health promotion through healthy lifestyle(स्वस्थ आहार, बिहार, बिचार)
			(NAMS)-Free treatment service for all elders through social security unit
			Provision of Superspeciality services-oncology, Nurology, cardiology, urology, nephrology, Endocrinology, Cardi-vascular surgery etc
	10	https://swasthyakhabar.com/story/38140	Cancer helped me to understand the Importance of Life and Health
			NCDs are related to Lifestyle, to prevent NCDs healthy lifestyles are crucial
			Lifestyle and behavior are under our control that can be changed
			Level of Awareness about Cancer prevention is very low in pur community.
			National Health Policy-2076 focuses on "Prevention, Early Diagnosis/Screening, Treatment and Palliative Care
			Major Cause of Cancer is: Tobacco consumption and Smoking , we have Tobacco Control Strategy
			90% Pictoral warning in tobacco products but implementation seeks stakeholders role
			Next Important measure is: Life style "Unhealthy lifestyle is major cause of Cancer" Healthy Lifestyle since early age-School age" needs to be promoted
			Screening-Cervical Cancer Screening from All Health Facilities-Training to HWr completed for VIA
			Culposcopy as Screening of Cervical Cancer- Starting from 10 HFs,
			Breast Cancer- Brest Self Examination- Awareness
			Oral lesins screeing through Oral Health campaign-Screening
			Cancer Treatment: Available in all Seven Provinces-Chemo, Radio, Surgery, Immuno
			Social Security-23 Hospitals are listed for Cancer treatment(P1-3, P2-0,P3-18,P4-2,P5-1,P6-1,P7-1)
			Poor Citizen Treatment Guideline-2067 (8 Hardship Diseases-1 lakh Treatment support)
			Among 8 Diseases-48 % are Cancer Patient, Among total budget under this program 36% budget for Cancer
			Most of the Doctors and Health workers are not knowledgeable about Palliative Care-Training is being started but slow
			Bagmati Province provide Additional 50 Thau for each patients addition to 1 lakh of Federal Government
			Policy Implementation has three Challenges-Preventive interventions, Evidence, Treatment
			1st Challenges- Behavior change. Health Promotion, Starting the Intervention from School
			Role of other ministries is crucual to addopt healthy life styles- Home, Industry, Education, Commerce, Environment Ministry
			2nd Challenges- Evidences? What is exact burden of different cancers? Population based Cancer Registry at NHRC only in 9 District but not the National Coverage
			3rd Challenge- Treatment, Radio therapy limited services, Focuesed in Bagmati Province only.
			Poor Citizen Treatment Program-22,000 last yrs Beneficiaries, among them 11,000 were Cancer Patients , Most of them were from Bagmati Province. Province 2 and Farwest don’t have listed hospital for this services. Need to establish the Cancer hospital in these two provinces
			Oncology Services expanded in Public Hospitals
			Nation Cancer Control Strategy- Under process of Formation
			My Health-My Responsibility mobile app-needs to be promoted. It helps to assess how responsible we are towards own health
			Poor patient treament fund- 1 lakh is less as per users grievence (treatment adherence till the expense of Government support, then they are not able to afford remaining treatment cost-Drop out
			Tobacco Tax Fund- Neds to be utilised in preventive and Curative services
			Per year 18-20,000 cancer patients diagnosed in Nepal among them 13-14,000 are dying by cancer, It means delayed diagnosis is the problem
			Radiation machine 1 machine/1 million but we have only 7 to provide 3 corore(we should have 30 radiation machine) 3 months waiting time for radiation therapy- Cancer may got spread
			Availability and affordability of Anti cancer drugs-Chemotherapy is the problem(expensive treatment, Drug availability in Nepalese Market9Registration issues)
			If Cancer is diagnosed among any of the Family Members-It is the matter of severe anxiety due to treatment and Cost(Cause of Impoverishment), If patient form Remote area, its harldy possible to make their treatment plan
			Talking about Cancer only on Cancer Day-Once a year is not sufficient for its prevention. We need Cancer Control Strategy.
	11	Integrated NCDs Poreventioin and Control Policies	Vision:Quality of Life and Longevity, Mission: Promote Healthy lIfestyles, Strengthen health services, Creat conducive socioeconomic environment. Goal: Reduce Mrtality and Morbidity
			Objectives:Reduce Risk Factors,Stregnthen HWr, Institutions, Focus on Health Promotion and Primary Prevention, Strengthen Health System Capacity to prevent, diagnose and Mangae NCDs-Guideline and Protocol
			Objective of Establishing Nationla Serveillance System
			Target: Mid 2008-Guideline and Protocols, End 2008- National Surveillance system, End 2010-HRH trained and Infrastructures in Place, End 2015-Half reduction of Tobacco and Alcohol consumption
			Strategies: Legislation for FCTC implementation, Taxation of Junk food
			NCDs in School Curriculum
			HMIS revising- To include NCDs and Risk Factors in reporting channel, Separate Surveillance system for NCDs and Risk Factors
			Health Trainiing Curriculum-Inservices Training
			Monitoring Mchanism for NCDs services/program implementation
			Dedicated Budget, Alcohol tax, Tobacco tax-SIN TAX for prevention and controll of NCDs
			Design of Low cost, socioculturally acceptable measures for prevention and control of NCDs
	12	NCD-MSAP (2014-2020)	Vision:Highest attainable status of health, well being and quality of life at every age, free of preventable NCDs,Aviodable disability and Premature death
			Objectives: 1.Raise the priority to the NCDs prevention and control in National policies accord with the international agreed development goals-Stregnthened International Cooperation and advocay
			Stregnthen the Leadership and Governance-Multi sectoral action and partnership
			Reduce Modifiable risk factors and social determinants through Health promotion environment
			Strengthen Health system to address the Social Determinants- People centered Primary health care
			Targtes-Considering the SEAR targets of WHO (25x25 Targets)
			Behavioral Risk factors Target-Alcohol, Tobacco, Indoor Air Pollution, Salt Intake,Physical Inactivity,
			Biological Risk Factors target-Obesity, DM, Raised BP,
			Service Targets-Drug therapy and counselling for prevention of Heart Attackand Stroke, Availabilitof basic technologies and Essential Medicines.
			Overarching Principles/Approaches-Equity, Multisectoral Action and Multi stakeholders engagement,Life course approach, Balaced between Population based and Individual approach,Empowerment of People, Community, Health system strengthening,UHC, Evidence based strategy
			Action Areas-1 Leadership, Advocacy and Partnership
			Action Areas-2 Health Promotion and Risk Reduction
			Action Areas-3 Health system strengthening- Early Detection, Management of NCDs/Risk factors
			Action Areas-4 Surveillance, Monitoring, Evaluation and research
	13	Report of NCDI poverty Commission-2018	Commission has identified the 23 Potential Cost effective interventions to be implemented by 2030 considering the UHC
			If implemented successfully, 9680 premature deaths/year will be averted,Inervention Costs 22% of total health expenditure or roughly$8.76 per capita or 1.4% of current GDP
			key interventio for Risk Factors- Progressive Taxation on tobacco, Alcohol and sugary beverage
			Four level of interventions-Community Level-School Health and mass media for Behavior change
			Four level of interventions-Health Care Center Level:Screening and Secondary Prevention, Cosidering the Burden of Epilepsy, Mental illness, RHD, Anxiety, Depression
			Four level of interventions-Pri,Sec,Tert Level Hospitals: Curative focused services including Sickle Cell Diseases
			Four level of interventions-Academia, Superspeciality service-Specialized care, Surgical care, Management of Childhood Cancer
	14	National Report on SDG Progress 2016-2030	SDG3-….Well being for all age of people, Health sector progress is encouraging, targets to reduce the NCDs mortality by one third by 2030
			Targets: Reduce the Premature mortality of NCDs by 1/3, promote mental health and well being
			Targets:Prevention of substance abuse, Harmful use of alcohol
			Three core Issues for Achievement of SDGs-Coverage, Care and Quality HRH and Logistics
			Acheievement of sustained and inclusive Health development is challenged by: Good Governance
			Cureent interventions heavily relied on EDPs and external support-?Sustainable
			Multi sectoral Action Plan-2014-2020, Role of other sectors spelled but implementation is critical
			Overall achievement satisfactory but Disaggregated information-Income, Gender, Ethnicity, Geography- Issue of Equity still big problem
			Climate change, Changing life style-Cause of NCDs
			Attention of EDPs and Donors: Less Priority on NCDs , Needs to be incresased and redirected resources for NCDs prevention
			Government budget/Resource is in sufficient for Health sector overall. NCDs leaving far behind
	15	Policy research on Health related SDG in Nepal	Most of the Disease Control Program relied on support of EDPs-Sustainable issues, NCD-MSAP(2014-2020)-Issues of Multisectoral engagement
			Tobacco controll Act, regulations-still in c hallenging form, Alcohol Consumption is on rise, comprehensive alcohol policy/acts is to be drafted and passed- drafted already now in the process of Act
			SDG 3 has the highest no. of targets indicators=26,addopted by WHA, each of the indicators are interlinked/integrated/indivisible(progress in one area contribute the achievement of other area)
	16	National Burden of Disease 2017	BOD-2017, Total deaths-182,751 in a year, 66% are due to NCDs, Out of total YLLs(5,850,044) due to premature death 49% are due to NCDs, 59% of disease burden(premature death, disability-DALYs) due to NCDs
			Rise in NCDs due to Changed age structure, lifestyle change,sedentary behavior,tobacco, alcohol use, eating habits
			NCDs are increasingly becoming major public health issue. IHD and COPD are the two leading NCDs
			Major risk factors-Metabolic Risk Factors and behavioral risk factors additional is Air pollution
	17	Training for Package of Essential NCDs(PEN)	4 NCDs and 4 Behavioral risk factors can be addressed in Primary care setting with Cost effective interventions.
			Commitment to achieve the 25x25 national targets of NCDs through NCDs-MSAP
			PEN Targets-80 % of Health Facilities have essential NCDs medicine and Technologies,50% of high risk populations needing drug therapy and counselling
			PEN intervention-Cost effective Interventions for NCD services
	18	Assessment Report of NCDs-MSAP-2014-2020 in Nepal (WHO)	Role of non health sectors has been identified for Prevention and control of NCDs but they are not equally sensitive for design and execution of Activities for NCDs prevention and controll.
			Comared to budget in 2 F/Ys , total budget in health sectors a has been increased(18,392.06 Million in 2018 to 21,685 Million in 2019). Aloocated NCDs budget for health sector- Most of the budget is allocated for curative services.
			Enforcement of Acts/Policies e.g.tobacco control act, alcohol control policy, Food safety act, Environment pollution controll act, High tax policy on Tobacco, Alcohol and unhealthy foods Needs to be implementated effectively
			There is more space to establish the coordination among the multiple sectors-Ministries for the design and execution of NCDs-MSAP. Some of the line ministries are not aware about their roles provisioned in NCDs-MSAP
	19	Basic Health service package-2075(Package of minimum health services to be provided free of cost by the state-as provisioned by Constitution, Health Policy and Public Health Service Act)	#Screening, Preliminary investigation and Primary management of BMI,.Cervical cancer screening, Self breat examination,Hypertension, Impaired Glucose tolerance, Uncomplicated DM, COPD,IHD/Stroke,Common mental illness(depression, anxiethy, psychosis, epilepsy,substance abuse, alcohol dependance), Common Oral problems, Eye, ENT problems # Counselling and referal services for above mentioned health …
			Free Avaialibility of Drugs-Amlodipine, Metformin, asprin, Enalapril, Atenolol Atorvastin,Glimperide, Diazepam,Amitryptiline, Sodium Valporate,resperidone,Chlorpromazine, phenobarbitone
			Free Lab test: Blood Sugar, Ketone Body,Urine Routine, VIA
	20	Urban Health Policy-2072(In the context of Interim Constitution-2063 and Health Policy 2071)	Emphasise the role of Local level government for provision of Basic Health services, Accessibility of Government health services in urban location is relatively low compared to rural location especislly for poor, marginalised and disadvantaged people in Urban area. As per Census 2078-Urban Population 37%, Urban PGR 7%, Double burden of Diseases-CDs and NCDs in urban areas
			Aparantly there is higher availablitiy and accessibility of Health services but utilization of available health services among poor, disadvaantaged and marginalised population is very low (Equity and social justice)
			Growing Urbanization, Changed socio economic context, changed lifestyles, Unhealthy behaviours-smoking, alcohol use, unhealthy foods are the major challenges for Urban Health
			Network for Government health facilities(HP/PHCC/Urban Health Center) for urban population is very poor. High population loww health facilities, no trust on government HFs, shadow of fancy private service providers on Public HFs
			It is important to address the social determinants of health to control the Double Burden of Diseases
			Collaborative Framework between MoHP and MoLD for Provision of Basic Health services
			Focuses on Establishment of Urban Health Centers for the Urban Health services no any explicit statement targeting the NCDs and NCDs Risk Factors
	21	Tobacco Controll Strategy 2013-2016 (ways to implement the provision of Tobacco control Act 2011)	Demand Reduction Strategy-Ban of smoking in public places,Banning the Advertisement, Warning signs in Package,Taxation on tobacco products, BCC Interventions
			Supply Reduction Strategy-Controling the elicit trade of tobacco, Controlling the retail sales of tobacco, Age restriction (18yrs)
			Controllng the amokeless tobacco use-Surti, Khanini etc
			Stop new establishment of Tobacco Industries.
	22	Multisectoral Nutrition Plan2018-2022	Back Ground Information: Overweight and obesity is an emerging problem due to excessive intake of high amounts of fat, sugar and salt and inactive lifestyles. leading to a growing incidence of high blood pressure, diabetes and other non-communicable diseases.
			Focuses to prevent and manage the malnutrition but not on NCDs/Risk factor related Intervention
			Nutrition sensitive + Nutrition specific Interventions, Enabling Environment
	23	National Nutrition policy and strategy-2004	Increased mortality and morbidity of lifestyle related diseases(HTN,DM,CVDs,Cancer)
			Among 13 objectives, Objective 10 prevention of Lifestyle related disease: To control the incidence of life-style related diseases (coronary artery disease, hypertension, tobacco and smoke related diseases, cancer, diabetes, dyslipidemia, etc)
			Objective 8: Dietary Habit-To promote the practice of good dietary habits to improve the nutritional status of all people
			Lifestyle related diseases prevention strategies: behavior change for healthy dietary habits, improving food habit, dietary diversification
	24	National School health and Nutrition Strategy	Improveing health and nutritional status of school children, BCC intervention through Child to Child and child to parent approach. (Life cycle approach from embryo to old age)
			Strategic Objectives 3: Improve Health and Nutrition behavior and habits/Health promotion through school students, teachers and staffs.
			Student spend 200 days (x 7 hours) per year in school
			Joint effort of MoE and MoHP
	25	National Population Policy-2071(some strategies are targeting the NCDs risk factors but not the NCDs explicitely)	Among 9 policy statements, statement 3spelled about the- approprite Lifestyle and environment for healthy life
			Strategy: Increasing the life expectancy., controll and regulation of production and distribution of tobacco/alcohol
			Healthy food habits, healthy behaviors, physical exercise and yoga, BCC activities-for health awareness
			Pollution free alternative energy promotion, smokeless stove
			Health services targeting old aged people, promotion of active lifestyle for old aged people, effective implementation of acts/laws related to senior citizen.
			Promotion of environment health activities at local and national level
	26	National policy on Controll and regulation of Alcohol-2017	Banning the advertisement, promotion and sponsorship of aclohol
			Regulate the sales- only in liescence shop,restriction of sale 5:00am-7:00 pm, age restriction-21 years
			Pictorial warning 75% of the surface of the package
			Not allowed to sale in public Place, heritage sites and educational institutes
			Statutory warnings-"Alcohol use is Injurious to Health" in vissible place of alcohol bottle
			Alcohol consumption at restaurants-5:00 PM to 10:00 PM, Alcohol consuming People- restriction to use public transport
	27	Guideline for Poor Citizen Treatment Fund-2075	Among Eight Diseases(CVD,Cancer, Renal failure, Spinal Injury, Parkinsons, Alzeimers,Head Injury, Sickle Cell Diseases) covered by social security mechanism
			Local Government Recomendationis required-Process is complex
			Service from Listed Hospitals-Limited hospitals-Issue of Accessibility(Province 2 and 7 have no any listed hospital)
			4 lakh for Kidney transplant, 1lakh for other 7 disease at once- Not sufficient for the existing market price of tratment
	28	Health Insurance Act-2074	Health services covered by Health Insurance: Health Promotion services like: Yoga, Nutrition Education, Lifestyle change and Psychosocial counselling
			Diagnostic and Rehabilitative Services covered by health insurance
			OPD, Emergency, Surgery, Indoor Drugs: Curative services
